# Supplementary material for: Mechanistic and Structural Insights on Difluoromethyl-1,3,4-oxadiazole Inhibitors of HDAC6
Source: Int J Mol Sci. 2024 May 28;25(11):5885. doi: 10.3390/ijms25115885 (PMC11172862; doi:10.3390/ijms25115885)
Supplement: Supplementary file 1 [file ijms-25-05885-s001.zip]

Archive with 1 entries (1 files):
- ijms-3004896-supplementary.pdf
